# Supplementary material for: Prevalence and Prognostic Significance of Chloride Levels in Patients with Acute Medical Conditions: A Prospective Observational Study
Source: Life (Basel). 2025 Apr 21;15(4):676. doi: 10.3390/life15040676 (PMC12029041; doi:10.3390/life15040676)
Supplement: Supplementary file 1 [file life-15-00676-s001.zip]

Archive with 1 entries (1 files):
- life-3221599-supplementary.pdf
